# Supplementary material for: Attention-deficit hyperactivity disorder diagnoses and prescriptions in UK primary care, 2000–2018: population-based cohort study
Source: BJPsych Open. 2023 Jul 17;9(4):e121. doi: 10.1192/bjo.2023.512 (PMC10375867; doi:10.1192/bjo.2023.512)
Supplement: Supplementary file 1 [file bjosup.zip]

Archive with 3 entries (3 files):
- S2056472423005124sup001.pdf
- S2056472423005124sup002.pdf
- S2056472423005124sup003.docx
